# Supplementary material for: Microencapsulation and nanowarming enables vitrification cryopreservation of mouse preantral follicles
Source: Nat Commun. 2022 Dec 15;13:7515. doi: 10.1038/s41467-022-34549-2 (PMC9755531; doi:10.1038/s41467-022-34549-2)
Supplement: Supplementary file 10 — Source Data [file 41467_2022_34549_MOESM10_ESM.xlsx]

## Sheet: Fig.2
		2a(iii)
		Control		W/ MIH		W/ LIH		W/ MIH+PIH
		Time(s)	Temperature(°C)	Time(s)	Temperature(°C)	Time(s)	Temperature(°C)	Time(s)	Temperature(°C)
		0	-196	0	-196	0	-196	0	-196
		1.35	-123.386	0.966	-115.693	0.854	-113.82	0.979	-58.506
		2.16	-64.4663	1.955	-50.1875	1.83	-48.974	1.969	-16.1747
		3.78	-14.1606	2.944	-16.5092	2.806	-12.84	2.959	4.09863
		4.59	1.3656	3.9215	1.73285	3.782	5.074	3.949	16.7921
		5.4	11.6111	4.9036	14.9863	4.758	17.054	4.939	25.3099
		6.21	20.1702	5.8857	23.0925	5.69333	25.793	5.92533	31.8
		7.83	29.9132	6.8678	29.2592	6.6519	31.913	6.91376	35.2926
		8.64	32.8229	7.8499	33.5536	7.61048	35.063	7.90219	37.0139
		9.45	34.5543	8.832	35.8952	8.56905	36.74	8.89062	37.0139
		10.26	35.9032	9.8141	37.0277	9.52762	37.036	9.87905	37.0139
		11.61	37.1917	10.7962	37.0277	10.4862	37.036	10.8675	37.0139
		2a(iv)
		Control
		Group 1		Group 2		Group 3
		Time(s)	Temperature(°C)	Time(s)	Temperature(°C)	Time(s)	Temperature(°C)
		0	-196	0	-196	0	-196
		1.35	-123.386	1.15	-125.408	1.45	-113.386
		2.16	-64.4663	2.02	-60.4663	2.432	-62.3335
		3.78	-14.1606	3.68	-18.1606	3.702	-16.0583
		average speed	48.1057	average speed	48.3259	average speed	48.6066
		W/ MIH
		Group 1		Group 2		Group 3
		Time(s)	Temperature(°C)	Time(s)	Temperature(°C)	Time(s)	Temperature(°C)
		0	-196	0	-196	0	-196
		0.966	-115.693	0.956	-119.693	0.926	-116.693
		1.955	-50.1875	1.945	-51.1875	1.855	-52.1875
		2.944	-16.5092	2.954	-14.5092	2.844	-17.5092
		average speed	60.9683	average speed	61.439	average speed	62.7605
		W/ LIH
		Group 1		Group 2		Group 3
		Time(s)	Temperature(°C)	Time(s)	Temperature(°C)	Time(s)	Temperature(°C)
		0	-196	0	-196	0	-196
		0.854	-113.82	0.894	-111.345	0.921	-109.82
		1.83	-48.974	1.73	-45.754	1.53	-44.974
		2.806	-12.84	2.702	-14.543	2.706	-18.84
		average speed	65.2744	average speed	67.1566	average speed	65.4693
		W/ MIH+LIH
		Group 1		Group 2		Group 3
		Time(s)	Temperature(°C)	Time(s)	Temperature(°C)	Time(s)	Temperature(°C)
		0	-196	0	-196	0	-196
		0.979	-58.506	0.879	-62.5966	0.779	-59.9662
		1.969	-16.1747	1.899	-19.1747	1.984	-14.1747
		average speed	91.3282	average speed	93.1149	average speed	91.6458

## Sheet: Fig.3
Fig.3
	3b				3c				3d
	Fresh				Fresh				Fresh
	number of PAFs used	number of survivors after cryopreservation	Post cryopreservation survival (%)		number of PAFs used	number of survivors after cryopreservation	Post cryopreservation survival (%)		number of PAFs used	number of survivors after cryopreservation	Post cryopreservation survival (%)
	18	18	100		18	18	100		18	18	100
	20	20	100		20	20	100		20	20	100
	21	20	95.2381		21	20	95.2381		21	20	95.2381
	19	19	100		19	19	100		19	19	100
	1 M CPA				1% Alginate				W/O Encap, MIH or LIH
	17	6	35.2941		19	12	63.1579		18	8	44.4444
	19	7	36.8421		23	12	52.1739		21	9	42.8571
	18	8	44.4444		21	12	57.1429		22	9	40.9091
	23	9	39.1304		18	10	55.5556		19	8	42.1053
	1.5 M CPA				1.5% Alginate				W/ Encap, W/O MIH or LIH
	18	8	44.4444		19	11	57.8947		19	12	63.1579
	21	9	42.8571		21	12	57.1429		23	12	52.1739
	22	9	40.9091		22	12	54.5455		21	12	57.1429
	19	8	42.1053		23	15	65.2174		18	10	55.5556
	2 M CPA				2% Alginate				W/ Encap and MIH, W/O LIH
	19	8	42.1053		21	13	61.9048		18	13	72.2222
	20	8	40		20	12	60		24	17	70.8333
	21	9	42.8571		23	13	56.5217		19	13	68.4211
	23	10	43.4783		22	13	59.0909		23	16	69.5652
									W/ Encap and LIH, W/O MIH
									22	17	77.2727
									21	16	76.1905
									24	19	79.1667
									18	15	83.3333
									W/ MIH+LIH
									22	20	90.9091
									21	18	85.7143
									24	22	91.6667
									18	17	94.4444

## Sheet: Fig.4
	4b							4C
		W/O VTF							W/O VTF
		Day 1	Day 4	Day 7	Day 10	Day 13			Day 1	Day 8	Day 13
	Diameter of PAF, μm	152.459	196.721	209.836	281.967	313.115		E2 secretion per follicle, pg/mL	0.461474	24.2298	140.351
		155.738	185.246	208.197	283.607	311.475			0.445178	51.7759	139.373
		167.213	185.246	211.475	291.803	306.557			0.835514	41.5434	147.374
		160.656	168.852	219.672	293.443	316.393		average value	0.580722	39.183	142.366
		162.295	177.049	204.918	280.328	329.508			W/ MIH +LIH
		157.377	181.967	209.836	286.885	306.557			Day 1	Day 8	Day 13
		152.459	178.689	200.003	283.607	293.443		E2 secretion per follicle, pg/mL	0.459099	36.9249	114.456
		149.18	185.246	198.361	286.885	298.361			0.327854	29.153	110.472
		159.016	178.689	218.033	285.246	311.475			0.354921	40.9365	116.91
		157.377	185.246	211.475	275.41	318.033		average value	0.380625	35.6714	113.946
		145.902	185.246	211.475	263.934	316.393
		149.18	190.164	203.279	267.213	334.426
		152.459	191.803	211.475	281.967	316.393		4e
		140.984	175.41	234.426	285.246	314.754		W/O VTF			W/ MIH +LIH
		W/ MIH+LIH						Number of PAFs for development	Number of PAFs developed to antral follicles	Antral follicles rate (%)	Number of PAFs for development	Number of PAFs developed to antral follicles	Antral follicles rate (%)
		Day 1	Day 4	Day 7	Day 10	Day 13		48	9	18.75	50	8	16
	Diameter of PAF, μm	152.459	201.639	222.951	265.574	283.607		45	6	13.3333	47	5	10.6383
		140.984	203.279	227.869	262.295	278.689		55	9	16.3636	55	8	14.5455
		145.902	203.279	232.787	275.41	272.131		46	9	19.5652	51	6	11.7647
		144.262	200	226.23	255.738	277.049
		154.098	191.803	209.836	257.377	309.836
		159.016	183.607	208.197	265.574	267.213
		168.852	180.328	227.869	277.049	293.443
		165.574	216.393	229.508	237.705	285.246
		147.541	196.721	231.148	260.656	277.049
		167.213	203.279	211.475	265.574	291.803		4f
								Fresh oocyte			W/O VTF			W/ MIH +LIH
								Number of COCs	Number of MII oocytes	MII oocyte rate (%)	Number of COCs	Number of MII oocytes	MII oocyte rate (%)	Number of COCs	Number of MII oocytes	MII oocyte rate (%)
								15	10	66.6667	9	6	66.6667	9	6	66.6667
								16	10	62.5	8	5	62.5	9	6	66.6667
								20	14	70	10	7	70	10	7	70
								10	7	70	11	8	72.7273	8	5	62.5
								4h
								Fresh oocyte			W/O VTF			W/ MIH +LIH
								Number of MI oocytes	Number of MI oocytes with normal spindle	Normal spindle rate (%)	Number of MI oocytes	Number of MI oocytes with normal spindle	Normal spindle rate (%)	Number of MI oocytes	Number of MI oocytes with normal spindle	Normal spindle rate (%)
								13	10	76.9231	14	9	64.2857	23	14	60.8696
								13	9	69.2308	14	10	71.4286	8	4	50
								14	9	64.2857	18	10	55.5556	17	9	52.9412
								14	10	71.4286	17	9	52.9412	11	7	63.6364
								11	9	81.8182	12	9	75	17	12	70.5882
								Fresh oocyte			W/O VTF			W/ MIH +LIH
								Number of MII oocytes	Number of MII oocytes with normal spindle	Normal spindle rate (%)	Number of MII oocytes	Number of MII oocytes with normal spindle	Normal spindle rate (%)	Number of MII oocytes	Number of MII oocytes with normal spindle	Normal spindle rate (%)
								6	5	83.3333	6	5	83.3333	8	5	62.5
								8	6	75	13	8	61.5385	9	7	77.7778
								12	9	75	12	9	75	9	5	55.5556
								10	8	80	9	6	66.6667	8	6	75
								10	8	80	12	8	66.6667	16	11	68.75

## Sheet: Fig. 5
	5b
	Fresh oocyte			W/O VTF			W/ MIH +LIH
	Number of MII oocytes for IVF	Number of 2-Pronucleus	Pronuclear formation rate (%)	Number of MII oocytes for IVF	Number of zygotes	Pronuclear formation rate (%)	Number of MII oocytes for IVF	Number of zygotes	Pronuclear formation rate (%)
	11	10	90.9091	7	6	85.7143	10	7	70
	10	8	80	12	10	83.3333	12	10	83.3333
	11	9	81.8182	10	8	80	11	9	81.8182
	13	11	84.6154	15	11	73.3333	10	8	80
	15	13	86.6667	14	12	85.7143	14	11	78.5714
	5c
	Fresh oocyte
	4-cell formation rate (%)			8-cell formation rate (%)			Morula formation rate (%)			Blastocyst formation rate (%)
	Number of 2-Pronucleus	Number of 4-cells	4-cell formation rate (%)	Number of 2-Pronucleus	Number of 8-cells	8-cell formation rate (%)	Number of 2-Pronucleus	Number of morulas	Morula formation rate (%)	Number of 2-Pronucleus	Number of blastocysts	Blastocyst formation rate (%)
	14	13	92.8571	16	15	93.75	13	12	92.3077	14	13	92.8571
	14	14	100	13	12	92.3077	15	14	93.3333	15	13	86.6667
	12	11	91.6667	17	16	94.1176	12	11	91.6667	14	13	92.8571
	W/O VTF
	4-cell formation rate (%)			8-cell formation rate (%)			Morula formation rate (%)			Blastocyst formation rate (%)
	Number of 2-Pronucleus	Number of 4-cells	4-cell formation rate (%)	Number of 2-Pronucleus	Number of 8-cells	8-cell formation rate (%)	Number of 2-Pronucleus	Number of morulas	Morula formation rate (%)	Number of 2-Pronucleus	Number of blastocysts	Blastocyst formation rate (%)
	14	13	92.8571	15	14	93.3333	15	13	86.6667	13	12	92.3077
	14	13	92.8571	14	13	92.8571	15	14	93.3333	12	11	91.6667
	15	14	93.3333	13	12	92.3077	10	9	90	14	12	85.7143
	W/ MIH+LIH
	4-cell formation rate (%)			8-cell formation rate (%)			Morula formation rate (%)			Blastocyst formation rate (%)
	Number of 2-Pronucleus	Number of 4-cells	4-cell formation rate (%)	Number of 2-Pronucleus	Number of 8-cells	8-cell formation rate (%)	Number of 2-Pronucleus	Number of morulas	Morula formation rate (%)	Number of 2-Pronucleus	Number of blastocysts	Blastocyst formation rate (%)
	15	14	93.3333	12	11	91.6667	14	12	85.7143	14	12	85.7143
	14	13	92.8571	14	13	92.8571	15	13	86.6667	13	11	84.6154
	13	12	92.3077	15	13	86.6667	11	10	90.9091	12	11	91.6667

## Sheet: Fig.7
	7b
	Fresh oocyte			W/O VTF			W/ MIH+LIH
	Number of zygotes for transplantation	Number of newborn mice	Birth rate(%)	Number of zygotes for transplantation	Number of newborn mice	Birth rate(%)	Number of zygotes for transplantation	Number of newborn mice	Birth rate(%)
	14	9	64.2857	14	9	64.2857	13	7	53.8462
	13	7	53.8462	16	10	62.5	15	9	60
	14	8	57.1429	15	9	60	14	9	64.2857
	15	10	66.6667	14	8	57.1429	13	8	61.5385

## Sheet: Supporting information
Fig. S1	S1a
	1% Alginate		1.5% Alginate		2% Alginate
	Bin Centers	Counts	Bin Centers	Counts	Bin Centers	Counts
	445	2	415	2	395	2
	455	2	425	4	405	6
	465	21	435	13	415	6
	475	49	445	55	425	24
	485	67	455	77	435	57
	495	51	465	55	445	71
	505	22	475	31	455	58
	515	13	485	13	465	23
	525	7	495	9	475	7
			505	0	485	4
					495	1
Fig. S3	S3b
		Survival rate of PAFs
	Incubating time (h)	W/ NPs						W/ Encap						W/ Encap and NPs
	0	100	100	95.2381	100	100	100	95.4545	100	100	100	100	100	100	100	100	100	95.6522	100
	6	100	100	100	100	95	100	100	100	95.6522	100	100	100	100	95.8333	100	100	100	100
	12	100	100	100	100	94.7368	100	100	100	100	95.4545	100	100	100	100	100	95.6522	100	100
	24	94.4444	93.75	100	100	100	100	100	100	100	100	95.2381	100	95.6522	95.8333	100	100	100	100
	36	90	100	100	100	94.7368	100	95.8333	96.1538	100	100	100	100	94.7368	100	100	100	100	91.3043
	48	93.75	100	88.8889	100	100	100	100	96	100	100	100	95.4545	91.3043	91.6667	100	100	100	100
	60	93.75	94.7368	100	94.1176	100	100	95.4545	100	100	95.8333	100	100	100	89.4737	90.4762	100	100	100
Fig. S5	S5a							S5b							S5c							S5d
			Concentratin of Fe3O4 (w/v)						Current intensity (A)								Concentratin of GO (w/v)							Laser intensity (A)
		Fresh	0%	0.2%	0.3%	0.4%			Fresh	0	10	15	20			Fresh	0%	0.02%	0.03%	0.04%			Fresh	0	2	3	4
	Survival rate of PAFs	100	63.1579	65.2174	72.2222	68.4211		Survival rate of PAFs	100	57.8947	61.1111	72.2222	68.4211		Survival rate of PAFs	100	63.1579	69.5652	77.2727	73.6842		Survival rate of PAFs	100	63.1579	66.6667	69.5652	68.4211
		100	52.1739	63.6364	70.8333	65.2174			100	59.0909	66.6667	70.8333	65			100	52.1739	71.4286	76.1905	71.4286			100	54.5455	70.8333	71.4286	68.1818
		95.2381	57.1429	68.4211	68.4211	70			95.2381	56.5217	63.6364	68.4211	65.2174			95.2381	57.1429	72.7273	79.1667	81.8182			95.2381	52.381	69.5652	72.7273	70
		100	55.5556	68.1818	69.5652	66.6667			100	57.1429	68.4211	69.5652	68.4211			100	55.5556	73.6842	83.3333	77.7778			100	57.8947	68.4211	73.6842	72
Fig. S6	S6d
		Relative expression of genes
		Fresh			W/ MIH+LIH
	Gdf 9	0.93	1.05	1.02	0.81	0.76	1
	Fgf 8	1	1.05	0.95	0.88	0.93	0.88
	Bmp 15	1.01	0.9	1.1	0.71	0.96	0.94
Fig. S8	S8
		P4 secretion per follicle, ng/mL
		W/O VTF			W/ MIH+LIH
	Day 1	0.015609	0.015688	0.0156542	0.016386	0.017322	0.016916
	Day 8	1.14892	1.21052	1.27414	1.39012	1.17946	1.14892
	Day 12	1.69304	1.7866	1.73027	1.7866	1.40715	1.61944
Fig. S10	S10b					S10c					S10g					S10h					S10i
		Fresh oocyte	W/O VTF	W/ MIH+LIH			Fresh oocyte	W/O VTF	W/ MIH +LIH			Fresh oocyte	W/O VTF	W/ MIH+LIH			Fresh oocyte	W/O VTF	W/ MIH+LIH			Fresh	W/O VTF	W/ MIH+LIH
	JC-1 red/green fluorescence rate	1.61296	1.75845	1.51331		ATP Value	2.6798	2.56876	2.32411		MitoSOX fluorescence intensity	33.4286	34.5	36.4545		DCF Fluorescence Intensity	105.4	145.364	145.25		Fluo-4 fluorescence intensity	354.333	341.572	368.729
		2.08815	1.55682	1.63474			2.61256	2.55898	2.32411			41.6	38	34.5			155.111	144	162.444			358.917	356.575	351.929
		1.44243	1.37491	1.7272			2.51074	2.51029	2.35512			36.3333	33.5	34.375			133.5	142.714	150.875			384.5	361.7	332.111
		1.3457	1.69385	1.26416			2.60422	2.63957	2.27075			30.6667	38.5	39.375			149.667	141	140.125

## Sheet: Fig.2 statistics
two-way ANOVA and Tukey post hoc were applied for statistical analysis for all plots in Figure 2
	significance level symbol	p value
	ns	p > 0.05
	*	p ≤ 0.05
	**	p ≤ 0.01
	***	p ≤ 0.001
	****	p ≤ 0.0001
Figure 2a(iv)
Tukey's multiple comparisons test	Significance level	P Value
Control vs. W/ MIH	****	2.34162e-07
Control vs. W/ LIH	****	2.5075e-08
Control vs. W/ MIH + LIH	****	2.498e-12
W/ MIH vs. W/ LIH	**	0.00130638
W/ MIH vs. W/ MIH + LIH	****	7.00128e-10
W/ LIH vs. W/ MIH + LIH	****	2.74214e-09

## Sheet: Fig.3 statistics
one-way ANOVA and Tukey post hoc were applied for statistical analysis for all plots in Figure 3
	significance level symbol	p value
	ns	p > 0.05
	*	p ≤ 0.05
	**	p ≤ 0.01
	***	p ≤ 0.001
	****	p ≤ 0.0001
	Figure 3b
	Tukey's multiple comparisons test	Significance level	P Value
	0 vs. 1	**	0.0011
	0 vs. 1.5	****	<0.0001
	0 vs. 2	****	<0.0001
	1 vs. 1.5	ns	0.5978
	1 vs. 2	ns	0.4151
	1.5 vs. 2	ns	0.9785
	Figure 3c
	Tukey's multiple comparisons test	Significance level	P Value
	0% vs. 1%	**	0.0017
	0% vs. 1.5%	***	0.0007
	0% vs. 2%	****	<0.0001
	1% vs. 1.5%	ns	0.9553
	1% vs. 2%	ns	0.7018
	1.5% vs. 2%	ns	0.9894
	Figure 3d
	Tukey's multiple comparisons test	Significance level	P Value
	Fresh vs. W/O encap, 1.5MCPA	****	<0.0001
	Fresh vs. W/ Encap, 1.5 MPA	**	0.0025
	Fresh vs. W/ MIH	***	0.0001
	Fresh vs. W/ LIH	*	0.0106
	Fresh vs. W/ MIH+LIH	ns	0.174
	W/O encap, 1.5MCPA vs. W/ Encap, 1.5 MPA	*	0.0265
	W/O encap, 1.5MCPA vs. W/ MIH	****	<0.0001
	W/O encap, 1.5MCPA vs. W/ LIH	**	0.0019
	W/O encap, 1.5MCPA vs. W/ MIH+LIH	**	0.0012
	W/ Encap, 1.5 MPA vs. W/ MIH	*	0.036
	W/ Encap, 1.5 MPA vs. W/ LIH	*	0.0221
	W/ Encap, 1.5 MPA vs. W/ MIH+LIH	**	0.0033
	W/ MIH vs. W/ LIH	ns	0.1162
	W/ MIH vs. W/ MIH+LIH	*	0.0137
	W/ LIH vs. W/ MIH+LIH	**	0.0045

## Sheet: Fig.4 statistics
Two-tailed Student's t test，one-way ANOVA， two-way ANOVA and Tukey post hoc were applied for statistical analysis for plots in Figure 4
	significance level symbol	p value
	ns	p > 0.05
	*	p ≤ 0.05
	**	p ≤ 0.01
	***	p ≤ 0.001
	****	p ≤ 0.0001
	Figure 4b	two-way ANOVA and Tukey post hoc
	Tukey's multiple comparisons test	Day	Significance level	P Value
	W /O VTF vs. W/ MIH + LIH	1	ns	1
		4	ns	0.289936
		7	ns	0.610459
		10	ns	0.054162
		13	**	0.00107416
	Figure 4c	two-way ANOVA and Tukey post hoc
	Tukey's multiple comparisons test	Day	Significance level	P Value
	W /O VTF vs. W/ MIH + LIH	1	ns	>0.9999
		8	ns	0.9839
		12	**	0.002
	Figure 4e	Two-tailed Student's t test
	Tukey's multiple comparisons test	Significance level	P Value
	W /O VTF vs. W/ MIH + LIH	ns	0.0901
	Figure 4f	one-way ANOVA and Tukey post hoc
	Tukey's multiple comparisons test	Significance level	P Value
	Fresh vs. W/O VTF	ns	0.6259
	Fresh vs. MIH+LIH	ns	0.9385
	W/O VTF vs. MIH+LIH	ns	0.8791
	Figure 4f	two-way ANOVA and Tukey post hoc
	Tukey's multiple comparisons test		Significance level	P Value
	MI	Fresh vs. W/O VTF	ns	0.1994
		Fresh vs. W/ MIH+LIH	*	0.0385
		W/O VTF vs. W/ MIH+LIH	ns	0.6793
	MII	Fresh vs. W/O VTF	ns	0.2645
		Fresh vs. W/ MIH+LIH	ns	0.1019
		W/O VTF vs. W/ MIH+LIH	ns	0.8507

## Sheet: Fig.5 statistics
two-way ANOVA and Tukey post hoc were applied for statistical analysis for all plots in Figure 5
	significance level symbol	p value
	ns	p > 0.05
	*	p ≤ 0.05
	**	p ≤ 0.01
	***	p ≤ 0.001
	****	p ≤ 0.0001
	Figure 5b
	Tukey's multiple comparisons test	Significance level	P Value
	Fresh vs. W/O VTF	ns	0.5758
	Fresh vs. W/ MIH+LIH	ns	0.167
	W/O VTF vs. W/ MIH+LIH	ns	0.635
	Figure 5c
	Tukey's multiple comparisons test		Significance level	P Value
	2-cell	Fresh oocyte vs. W/O VTF	ns	>0.999999999999999
		Fresh oocyte vs. W/ MIH + LIH	ns	>0.999999999999999
		W/O VTF vs. W/ MIH + LIH	ns	>0.999999999999999
	4-cell	Fresh oocyte vs. W/O VTF	ns	0.644237
		Fresh oocyte vs. W/ MIH + LIH	ns	0.588287
		W/O VTF vs. W/ MIH + LIH	ns	0.995511
	8-cell	Fresh oocyte vs. W/O VTF	ns	0.959003
		Fresh oocyte vs. W/ MIH + LIH	ns	0.315849
		W/O VTF vs. W/ MIH + LIH	ns	0.461501
	morula	Fresh oocyte vs. W/O VTF	ns	0.461501
		Fresh oocyte vs. W/ MIH + LIH	ns	0.0704893
		W/O VTF vs. W/ MIH + LIH	ns	0.519527
	blastocyst	Fresh oocyte vs. W/O VTF	ns	0.897982
		Fresh oocyte vs. W/ MIH + LIH	ns	0.219011
		W/O VTF vs. W/ MIH + LIH	ns	0.425615

[truncated: 2 more sheets: Fig.7 statistics, Supporting information statisti]
